# Supplementary material for: MECP2 Duplication Syndrome: AI-Based Diagnosis, Severity Scale Development and Correlation with Clinical and Molecular Variables
Source: Diagnostics (Basel). 2024 Dec 25;15(1):10. doi: 10.3390/diagnostics15010010 (PMC11720083; doi:10.3390/diagnostics15010010)
Supplement: Supplementary file 1 [file diagnostics-15-00010-s001.zip]

Archive with 1 entries (1 files):
- diagnostics-3215922-supplementary.pdf
